# Supplementary material for: Potato tuberization under long-day conditions: Genetic effects of 6 CYCLING DOF FACTOR1 alleles
Source: Plant Physiol. 2025 Mar 27;197(3):kiaf098. doi: 10.1093/plphys/kiaf098 (PMC11950725; doi:10.1093/plphys/kiaf098)
Supplement: kiaf098_Supplementary_Data [file kiaf098_supplementary_data.zip]

Archive with 2 entries (2 files):
- Supplementary data.docx
- Supplementary Table.xlsx
