# Supplementary material for: Potato tuberization under long-day conditions: Genetic effects of 6 CYCLING DOF FACTOR1 alleles
Source: Plant Physiol. 2025 Mar 27;197(3):kiaf098. doi: 10.1093/plphys/kiaf098 (PMC11950725; doi:10.1093/plphys/kiaf098)
Supplement: kiaf098_Supplementary_Data [file kiaf098_supplementary_data.zip › Supplementary Table.xlsx]

## Sheet: Supplementary Table S1
Supplementary Table S1: Details on 84 studied accessions.
Sample name	Group	Ploidy	Distribution area	Maturity
CIP761819	Wild (S. candolleanum)	2X	-*	-
CIP761802	Wild (S. candolleanum)	2X	-	-
CIP761843	Wild (S. candolleanum)	2X	-	-
CIP761827	Wild (S. candolleanum)	2X	-	-
CIP761831	Wild (S. candolleanum)	2X	-	-
CIP761833	Wild (S. candolleanum)	2X	-	-
CIP761983	Wild (S. candolleanum)	2X	-	-
CIP761724	Wild (S. candolleanum)	2X	-	-
CIP762253	Wild (S. candolleanum)	2X	-	-
PI473353	Wild (S. candolleanum)	2X	-	-
CIP700235	Landrace (StGp Stenotomum)	2X	-	-
CIP701165	Landrace (StGp Stenotomum)	2X	-	-
CIP702142	Landrace (StGp Stenotomum)	2X	-	-
CIP703275	Landrace (StGp Goniocalyx)	2X	-	-
CIP703317	Landrace (StGp Stenotomum)	2X	-	-
CIP703511	Landrace (StGp Phureja)	2X	-	-
CIP703565	Landrace (StGp Phureja)	2X	-	-
CIP703601	Landrace (StGp Phureja)	2X	-	-
CIP703800	Landrace (StGp Phureja)	2X	-	-
CIP703826	Landrace (StGp Goniocalyx)	2X	-	-
YS104	Cultivar	4X	Southwest	Late, 102
YS902	Cultivar	4X	Southwest	Late, 99
YS108	Cultivar	4X	Southwest	Late, 118
YS109	Cultivar	4X	Southwest	Late, 109
YS114	Cultivar	4X	Southwest	Late, 108
YS115	Cultivar	4X	Southwest	Late, 116
YS116	Cultivar	4X	Southwest	Late, 105
YS117	Cultivar	4X	Southwest	Late, 117
YS205	Cultivar	4X	Southwest	Late, 126
YS303	Cultivar	4X	Southwest	Late, 116
YS304	Cultivar	4X	Southwest	Late, 97
YS401	Cultivar	4X	Southwest	Late, 130
YS502	Cultivar	4X	Southwest	Medium, 93
YS505	Cultivar	4X	Southwest	Medium, 94
YS506	Cultivar	4X	Southwest	Late, 103
YS508	Cultivar	4X	Southwest	Late, 110
YS608	Cultivar	4X	Southwest	Late, 106
YS601	Cultivar	4X	Southwest	Late, 121
YS603	Cultivar	4X	Southwest	Late, 121
YS604	Cultivar	4X	Southwest	Late, 114
YS605	Cultivar	4X	Southwest	Late, 112
YS702	Cultivar	4X	Southwest	Late, 109
YS703	Cultivar	4X	Southwest	Late, 108
YS801	Cultivar	4X	Southwest	Late, 101
YS105	Cultivar	4X	Southwest	Late, 102
Longshu10	Cultivar	4X	North	Late, 110
Longshu3	Cultivar	4X	North	Late, 110
Lishu6	Cultivar	4X	Southwest	Late, 112
Longshu7	Cultivar	4X	North	Late, 115
Jizhangshu12	Cultivar	4X	North	Late, 96
Eshu5	Cultivar	4X	Southwest	Medium, 94
Dongnong303	Cultivar	4X	Southwest&North	Medium, 85
Zhongshu3	Cultivar	4X	Southwest	Early, 60
Zaodabai	Cultivar	4X	Southwest&North	Early, 60
Zhuangshu3	Cultivar	4X	North	Late, 114
Xingjia2	Cultivar	4X	North	Medium, 83
Zhongshu1	Cultivar	4X	Southwest&North	Early, 75
Chuanyuzao	Cultivar	4X	Southwest	Early, 70
Kexin1	Cultivar	4X	North	Medium, 90
Chunshu5	Cultivar	4X	North	Medium, 95
Jinshu16	Cultivar	4X	North	Late, 110
Zangshu1	Cultivar	4X	Southwest	Early
Chuanyu5	Cultivar	4X	Southwest	Early, 79
Chuanyu10	Cultivar	4X	Southwest	Medium, 82
Baitouweng	Cultivar	4X	North	Early
Almera	Cultivar	4X	North	Mid
Sante	Cultivar	4X	North	Early
Early Valley	Cultivar	4X	North	Early
Kennebec	Cultivar	4X	North	Early
Belchip	Cultivar	4X	North	Early
Gloria	Cultivar	4X	North	Early，60
Zhongshu4	Cultivar	4X	North	Early, 70
N108	Cultivar	4X	Southwest&North	Early, 70
Zhongshu7	Cultivar	4X	Southwest&North	Early, 64
Zhengshu6	Cultivar	4X	Southwest&North	Early, 68
Ranger Russet	Cultivar	4X	Southwest&North	Medium, 90
Frisia	Cultivar	4X	North	Early
Chieftain	Cultivar	4X	North	Medium, 85
N157	Cultivar	4X	North	Early, 76
Favorita	Cultivar	4X	Southwest&North	Early, 65
Weiyu3	Cultivar	4X	Southwest	Late, 110
Qingshu9	Cultivar	4X	Southwest&North	Late, 115
Zhongshu5	Cultivar	4X	Southwest&North	Early, 60
Mira	Cultivar	4X	Southwest	Late, 105
*: ' - ' indicates that no relevant data has been collected. Early maturity: <80 days; Medium maturity: 80-95 days; Late maturity: >95 days

## Sheet: Supplementary Table S2
Supplementary Table S2: Reads support for different StCDF1 alleles.
Sample name	No. of supporting reads						Ploidy	StCDF1 genotype
	StCDF1.1	StCDF1.2	StCDF1.3	StCDF1.4	StCDF1.5	StCDF1.6
CIP761819	14	0	0	0	0	0	2X	StCDF1.1/1.1
CIP761802	14	0	0	0	0	0	2X	StCDF1.1/1.1
CIP761843	11	0	0	0	0	0	2X	StCDF1.1/1.1
CIP761827	12	0	0	0	0	0	2X	StCDF1.1/1.1
CIP761831	16	0	0	0	0	0	2X	StCDF1.1/1.1
CIP761833	15	0	0	0	0	0	2X	StCDF1.1/1.1
CIP761983	21	0	0	0	0	0	2X	StCDF1.1/1.1
CIP761724	22	0	0	0	0	0	2X	StCDF1.1/1.1
CIP762253	12	0	0	0	0	0	2X	StCDF1.1/1.1
PI473353	13	0	0	0	0	0	2X	StCDF1.1/1.1
CIP700235	7	0	0	0	0	0	2X	StCDF1.1/1.1
CIP701165	18	0	0	0	0	0	2X	StCDF1.1/1.1
CIP702142	9	0	0	0	0	0	2X	StCDF1.1/1.1
CIP703275	10	0	0	0	0	0	2X	StCDF1.1/1.1
CIP703317	15	0	0	0	0	0	2X	StCDF1.1/1.1
CIP703511	11	0	0	0	0	0	2X	StCDF1.1/1.1
CIP703565	13	0	0	0	0	0	2X	StCDF1.1/1.1
CIP703601	16	0	0	0	0	0	2X	StCDF1.1/1.1
CIP703800	12	0	0	0	0	0	2X	StCDF1.1/1.1
CIP703826	16	0	0	0	0	0	2X	StCDF1.1/1.1
YS104	82	0	0	35	0	0	4X	StCDF1.1/1.1/1.1/1.4
YS902	68	0	0	31	0	0	4X	StCDF1.1/1.1/1.1/1.4
YS108	91	0	0	0	0	0	4X	StCDF1.1/1.1/1.1/1.1
YS109	72	0	0	29	0	0	4X	StCDF1.1/1.1/1.1/1.4
YS114	80	0	0	0	0	24	4X	StCDF1.1/1.1/1.1/1.6
YS115	107	0	0	0	0	0	4X	StCDF1.1/1.1/1.1/1.1
YS116	76	0	0	0	0	0	4X	StCDF1.1/1.1/1.1/1.1
YS117	96	0	0	0	0	0	4X	StCDF1.1/1.1/1.1/1.1
YS205	127	0	0	0	0	0	4X	StCDF1.1/1.1/1.1/1.1
YS303	111	0	0	0	0	0	4X	StCDF1.1/1.1/1.1/1.1
YS304	38	0	0	41	0	0	4X	StCDF1.1/1.1/1.4/1.4
YS401	105	0	0	0	0	0	4X	StCDF1.1/1.1/1.1/1.1
YS502	60	0	44	14	0	0	4X	StCDF1.1/1.1/1.3/1.4
YS505	58	0	0	23	23	0	4X	StCDF1.1/1.1/1.4/1.5
YS506	64	0	0	0	22	0	4X	StCDF1.1/1.1/1.1/1.5
YS508	54	0	0	0	0	20	4X	StCDF1.1/1.1/1.1/1.6
YS608	115	0	0	0	0	0	4X	StCDF1.1/1.1/1.1/1.1
YS601	116	0	0	0	0	0	4X	StCDF1.1/1.1/1.1/1.1
YS603	126	0	0	0	0	0	4X	StCDF1.1/1.1/1.1/1.1
YS604	90	0	0	0	0	0	4X	StCDF1.1/1.1/1.1/1.1
YS605	101	0	0	0	0	0	4X	StCDF1.1/1.1/1.1/1.1
YS702	118	0	0	0	0	0	4X	StCDF1.1/1.1/1.1/1.1
YS703	68	0	0	32	0	0	4X	StCDF1.1/1.1/1.1/1.4
YS801	71	0	0	19	0	0	4X	StCDF1.1/1.1/1.1/1.4
YS105	60	0	0	27	0	0	4X	StCDF1.1/1.1/1.1/1.4
Longshu10	94	0	0	38	0	0	4X	StCDF1.1/1.1/1.1/1.4
Longshu3	88	0	0	0	0	0	4X	StCDF1.1/1.1/1.1/1.1
Lishu6	88	0	0	28	32	0	4X	StCDF1.1/1.1/1.4/1.5
Longshu7	99	0	0	24	0	0	4X	StCDF1.1/1.1/1.1/1.4
Jizhangshu12	70	28	0	27	0	0	4X	StCDF1.1/1.1/1.2/1.4
Eshu5	80	0	0	28	0	29	4X	StCDF1.1/1.1/1.4/1.6
Dongnong303	49	0	56	43	0	0	4X	StCDF1.1/1.3/1.3/1.4
Zhongshu3	32	0	72	53	0	0	4X	StCDF1.1/1.3/1.3/1.4
Zaodabai	71	0	134	0	0	0	4X	StCDF1.1/1.3/1.3/1.3
Zhuangshu3	131	0	0	31	0	0	4X	StCDF1.1/1.1/1.1/1.4
Xingjia2	55	0	126	0	0	0	4X	StCDF1.1/1.3/1.3/1.3
Zhongshu1	87	0	77	33	0	0	4X	StCDF1.1/1.1/1.3/1.4
Chuanyuzao	75	0	0	52	0	0	4X	StCDF1.1/1.1/1.4/1.4
Kexin1	60	0	40	48	0	0	4X	StCDF1.1/1.1/1.3/1.4
Chunshu5	90	30	92	0	0	0	4X	StCDF1.1/1.2/1.3/1.3
Jinshu16	87	0	0	66	0	0	4X	StCDF1.1/1.1/1.4/1.4
Zangshu1	70	0	63	41	0	0	4X	StCDF1.1/1.1/1.3/1.4
Chuanyu5	76	0	69	29	0	0	4X	StCDF1.1/1.1/1.3/1.4
Chuanyu10	140	0	0	32	0	0	4X	StCDF1.1/1.1/1.1/1.4
Baitouweng	80	0	50	22	0	0	4X	StCDF1.1/1.1/1.3/1.4
Almera	88	0	66	41	0	0	4X	StCDF1.1/1.1/1.3/1.4
Sante	73	0	64	35	0	0	4X	StCDF1.1/1.1/1.3/1.4
Early Valley	91	0	63	38	0	0	4X	StCDF1.1/1.1/1.3/1.4
Kennebec	125	61	110	0	0	0	4X	StCDF1.1/1.1/1.2/1.3
Belchip	92	0	86	64	0	0	4X	StCDF1.1/1.1/1.3/1.4
Gloria	0	112	95	0	0	0	4X	StCDF1.2/1.2/1.3/1.3
Zhongshu4	83	0	136	0	0	0	4X	StCDF1.1/1.1/1.3/1.3
N108	46	0	46	59	0	0	4X	StCDF1.1/1.3/1.4/1.4
Zhongshu7	60	0	83	55	0	0	4X	StCDF1.1/1.3/1.3/1.4
Zhengshu6	92	0	70	27	0	0	4X	StCDF1.1/1.1/1.3/1.4
Ranger Russet	108	0	0	29	0	0	4X	StCDF1.1/1.1/1.1/1.4
Frisia	99	0	72	32	0	0	4X	StCDF1.1/1.1/1.3/1.4
Chieftain	56	0	109	0	0	0	4X	StCDF1.1/1.3/1.3/1.3
N157	98	0	79	38	0	0	4X	StCDF1.1/1.1/1.3/1.4
Favorita	0	126	113	62	0	0	4X	StCDF1.2/1.2/1.3/1.4
Weiyu3	342	0	0	86	0	0	4X	StCDF1.1/1.1/1.1/1.4
Qingshu9	353	0	0	0	0	0	4X	StCDF1.1/1.1/1.1/1.1
Zhongshu5	120	0	88	49	0	0	4X	StCDF1.1/1.1/1.3/1.4
Mira	274	0	0	71	0	0	4X	StCDF1.1/1.1/1.1/1.4

## Sheet: Supplementary Table S3
	Supplementary Table S3: Primers used in this study.
	Prime name	Gene ID	Forward sequence (5' to 3')	Reverse sequence (5' to 3')	Usage
	StCDF1-shortinsert	Soltu.DM.05G005140.1	ATAGAGAAGGCGAGAGATGT	AGAGCATTGTACCACGAGC	Screen StCDF1.2/1.4/1.5
	StCDF1.3-insert	Soltu.DM.05G005140.1	TCCTCCTCAAGTACCGTACTTTCAG	TAAAAACTTCAGCTGCATCTTATTT	Screen StCDF1.3
	StCDF1.4-p	Soltu.DM.05G005140.1	TGATATTATCCATTTTGCCT	GTAGAAAGGTGGATTAGAAT	Screen StCDF1.4
	StCDF1.6-CAPS	Soltu.DM.05G005140.1	TCACAATCACGGAGAAGAGA	CTAGTGTTGACCATATAGAG	Screen StCDF1.6
	StCDF1-TG-1	Soltu.DM.05G005140.1	ACAGCTATGACCATGATTACGAATTCATTCCAAGATCTTTCCTACC	GTAAAACGACGGCCAGTGCCAAGCTTTGGTGGTGATGTTTAGAATG	Construct transgene vector for StCDF1.2/1.3/1.5/1.6
	StCDF1-TG-2	Soltu.DM.05G005140.1	ACAGCTATGACCATGATTACGAATTCATTCCATGATCTTTCTTACC	GTAAAACGACGGCCAGTGCCAAGCTTTGGTGGTGATGTTTAGAATG	Construct transgene vector for StCDF1.4
	StCDF1-qp	Soltu.DM.05G005140.1	AAGGCACTCAAGAAGCCTGA	TCTTGTTCTTTCGGCGACCA	qPCR
	StFKF1-qp	Soltu.DM.01G000490.1	GTCCTCGGTCGTAACTGTCG	GGGTCACTGTGCCATCATCA	qPCR
	StGI-qp	Soltu.DM.12G007510.1	GTTCTTCATCACCCGGAGCA	TCCACATGCAAGAGCCCATT	qPCR
	StCOL1-qp	Soltu.DM.02G030260.1	GTAGCAACAATTGGGCAAGGG	AGTAAACGGTACATGTTGCGGA	qPCR
	StCOL2-qp	Soltu.DM.02G030280.1	GATGGCAGCAGCAATTACTGG	TGGTACAGGTAACTAAACGGCA	qPCR
	StSP5G-qp	Soltu.DM.05G024030.1	GCCTTGAGGCCTTCACAAGT	TCGTGGGCTCTCGTAGTGTA	qPCR
	StSP6A-qp	Soltu.DM.05G026370.1	TGGATCCTGATGCTCCAAGC	CCAACCTGGGGCATACACTG	qPCR
	StElF3e-qp	Soltu.DM.10G027530.1	GGAGCACAGGAGAAGATGAAGGAG	CGTTGGTGAATGCGGCAGTAGG	qPCR
